# Supplementary material for: Effect of Sprouted Buckwheat on Glycemic Index and Quality of Reconstituted Rice
Source: Foods. 2024 Apr 10;13(8):1148. doi: 10.3390/foods13081148 (PMC11048801; doi:10.3390/foods13081148)
Supplement: Supplementary file 1 [file foods-13-01148-s001.zip]

Archive with 1 entries (1 files):
- foods-2920436-supplementary.pdf
